# Supplementary material for: Cytokine Response Following SARS-CoV-2 Antigen Stimulation in Patients with Predominantly Antibody Deficiencies
Source: Viruses. 2023 May 10;15(5):1146. doi: 10.3390/v15051146 (PMC10222647; doi:10.3390/v15051146)
Supplement: Supplementary file 1 [file viruses-15-01146-s001.zip]

Archive with 1 entries (1 files):
- viruses-2342552-supplementary/viruses-2342552-supplementary.xlsx
