# Supplementary material for: Cytokine Response Following SARS-CoV-2 Antigen Stimulation in Patients with Predominantly Antibody Deficiencies
Source: Viruses. 2023 May 10;15(5):1146. doi: 10.3390/v15051146 (PMC10222647; doi:10.3390/v15051146)
Supplement: Supplementary file 1 [file viruses-15-01146-s001.zip › viruses-2342552-supplementary/viruses-2342552-supplementary.xlsx]

## Sheet: Supplementation Table S1 
Table S1. Changes in cytokine levels following SARS-CoV-2 stimulation
Table S1a. Wilcoxon Test Results for cytokine level changes: baseline levels vs cytokine levels after SARS-CoV-2 antigen stimulation
Table S1b. Mann-Whitney U Test Results for baseline cytokine levels and changes in cytokine levels following SARS-CoV-2 antigen stimulation between different groups
Table S1a. Wilcoxon Test Results for cytokine level changes - baseline levels vs cytokine levels after SARS-CoV-2 antigen stimulation
	All individuals (patient group + control group)			All vaccinated individuals (unvaccinated individuals excluded)			Patient group only			Vaccinated patients only (unvaccinated patients excluded)			CVID patient subgroup only			SIgAD patient subgroup only
Cytokine comparision	W statistic	p-value	Total N	W statistic	p-value	Total N	W statistic	p-value	Total N	W statistic	p-value	Total N	W statistic	p-value	Total N	W statistic	p-value	Total N
Baseline IFN-γ vs IFN-γ after SARS-CoV-2 antigen stimulation	713.000	<.001	38	571.000	<.001	34	472.000	<.001	31	352.000	<.001	27	125.000	.003	16	119.000	<.001	15
Baseline IL-10 levels vs IL-10 levels after SARS-CoV-2 stimulation	621.000	<.001	38	484.000	.001	34	405.000	.002	31	296.000	.010	27	97.000	.134	16	108.000	.006	15
Baseline IL-15 levels vs IL-15 levels after SARS-CoV-2 stimulation	441.000	.014	34	327.000	.052	30	303.000	.006	27	212.000	.024	23	62.000	.249	13	92.000	.009	14
Baseline IL-17A levels vs IL-17A levels after SARS-CoV-2 stimulation	21.000	.028	19	27.000	.028	16	20.000	.046	16	20.000	.046	13	5.000	.285	9	6.000	.109	7
Baseline IL-1β levels vs IL-1β levels after SARS-CoV-2 stimulation	159.000	.044	20	130.000	.011	17	113.000	.084	17	89.000	.022	14	33.000	.214	9	25.000	.327	8
Baseline IL-21 levels vs IL-21 levels after SARS-CoV-2 stimulation	29.500	.756	13	27.500	1.000	11	21.000	.859	11	19.000	.889	9	4.000	.715	5	7.000	.893	6
Baseline IL-4 levels vs IL-4 levels after SARS-CoV-2 stimulation	120.000	.133	20	81.000	.074	17	110.000	.113	18	81.000	.074	15	24.000	.721	11	27.000	.028	7
Baseline IL-6 levels vs IL-6 levels after SARS-CoV-2 stimulation	82.000	.795	17	56.000	.826	14	60.000	1.000	15	38.000	.937	12	18.000	.594	9	15.000	.345	6
Baseline TNF-α levels vs TNF-α levels after SARS-CoV-2 stimulation	481.000	.020	36	404.000	.009	32	294.000	.098	29	234.000	.054	25	73.000	.460	15	81.000	.074	14
Baseline TGF-β levels vs TGF-β levels after SARS-CoV-2 stimulation	189.000	.008	38	178.000	.041	34	106.000	.005	31	97.000	.027	27	21.000	.015	16	33.000	.125	15
Table S1b. Mann-Whitney U Test Results for baseline cytokine levels and changes in cytokine levels following SARS-CoV-2 antigen stimulation between different groups
	Comparison			Descriptive statistics				Comparison			Descriptive statistics
	CVID vs SIgAD			SIgAD		CVID		Patient vs control			Patient		Control
Cytokine	U statistic	p-value	Total N	Median	IQR	Median	IQR	U statistic	p-value	Total N	Median	IQR	Median	IQR
Baseline IFN-γ levels	129.500	.711	31					90.000	.506	38
Baseline IL-10 levels	133.000	.626	31					198.500	<.001	38	54.5	52.52	15.1	20.06
Baseline IL-15 levels	127.500	.076	27					124.500	.206	34
Baseline IL-17A levels	37.500	.930	18					40.500	.185	21
Baseline IL-1β levels	29.000	.238	19					35.000	.586	22
Baseline IL-21 levels	39.000	.815	17					32.000	.546	20
Baseline IL-4 levels	56.500	.862	21					57.000	.023	24	.76	1.45	.01	.00
Baseline IL-6 levels	43.000	.968	19					24.000	.718	22
Baseline TNF-α levels	60.000	.051	29					112.000	.696	36
Baseline TGF-β levels	172.500	.037	31	637.13	596.81	1077.59	776.66	61.000	.076	38
Changes in IFN-γ after SARS-CoV-2 antigen stimulation	113.000	.800	31					89.000	.483	38
Changes in IL-10 levels after SARS-CoV-2 stimulation	159.000	.129	31					135.000	.335	38
Changes in IL-15 levels after SARS-CoV-2 stimulation	125.000	.105	27					134.000	.097	34
Changes in IL-17A levels after SARS-CoV-2 stimulation	44.500	.696	18					30.000	.814	21
Changes in IL-1β levels after SARS-CoV-2 stimulation	36.000	1.000	17					27.000	.921	20
Changes in IL-21 levels after SARS-CoV-2 stimulation	14.500	.931	11					12.000	1.000	12
Changes in IL-4 levels after SARS-CoV-2 stimulation	66.000	.013	18	1.2	4.32	.00	.62	21.000	.758	20
Changes in IL-6 levels after SARS-CoV-2 stimulation	33.000	.529	15					8.000	.368	17
Changes in TNF-α levels after SARS-CoV-2 stimulation	102.000	.914	29					82.000	.456	36
Changes in TGF-β levels after SARS-CoV-2 stimulation	101.000	.470	31					89.000	.483	38

## Sheet: Supplementation Table S2
Table S2. Predictors of COVID-19 during the follow-up period in PAD patients
Table S2a. Binary Logistic Regression Results for contracting/non contracting COVID-19 during the follow-up period
Table S2b. Independent sapmle Mann-Whitney U Test Results for different laboratory parameters at the beginning of the follow-up period between patients who contracted/did not contracted COVID-19 during the follow-up period
Table S2a. Binary Logistic Regression Results for contracting/non contracting COVID-19 during the follow-up period
Predictor Variable	p-value	Odds Ratio (OR)	95% Confidence Interval (CI)
Age	.256	1.034	.975	1.097
CVID severity score	.162	.879	.696	1.109
Days after completed vaccination course	.322	.995	.986	1.005
Days after positive SARS-CoV-2 PCR .	.467	.997	.989	1.005
SARS-COV-2 IgG	.689	1.050	.825	1.337
Baseline IFN-γ	.150	.000	.000	512.126
Changes in IFN-γ gamma following SARS-CoV-2 antigen stimulation	.706	1.185	.496	2.834
Baseline IL-10	.932	1.001	.978	1.024
Changes in IL-10 following SARS-CoV-2 antigen stimulation	.370	1.008	.991	1.026
Baseline IL-15	.181	.930	.813	1.064
Changes in IL15 following SARS-CoV-2 antigen stimulation	.504	1.026	.954	1.103
Baseline IL-17A	.906	1.000	.995	1.006
Changes in IL-17A following SARS-CoV-2 antigen stimulation	.134	1.021	.992	1.052
Baseline IL-1β	.710	1.000	.998	1.003
Changes in IL-1β following SARS-CoV-2 antigen stimulation	.361	1.001	.998	1.004
Baseline IL-21	.160	.965	.883	1.056
Changes in IL-21 following SARS-CoV-2 antigen stimulation	.131	1.030	.986	1.075
Baseline IL-4	.114	.397	.072	2.188
Changes in IL-4 following SARS-CoV-2 antigen stimulation	.112	1.442	.876	2.375
Baseline IL-6	.494	1.001	.999	1.002
Changes in IL-6 following SARS-CoV-2 antigen stimulation	.635	.999	.997	1.002
Baseline TNF-α	.565	.999	.996	1.002
Changes in TNF-α following SARS-CoV-2 antigen stimulation	.292	1.002	.998	1.007
Baseline TGF-β	.360	1.001	.999	1.002
Changes in TGF-β following SARS-CoV-2 antigen stimulation	.432	.999	.997	1.001
IgG, g/L	.066	1.167	.977	1.394
IgM, g/L	.782	.887	.363	2.172
IgA, g/L	.410	.003	.000	13550.960
B cells, %	.369	1.050	.944	1.167
B cells, µL .	.277	1.002	.998	1.006
T cells, (CD3+), %	.071	.941	.868	1.020
T cells (CD3+), µL	.260	.999	.996	1.001
T helper cells (CD4+),%	.631	1.016	.953	1.083
T helper cells (CD4+), µL	.771	1.000	.997	1.004
T cytotoxic cells (CD8+),%	.050	.922	.832	1.022
T cytotoxic cells (CD8+), µL	.087	.997	.992	1.002
Natural killer cells (CD3-CD56+),%	.477	1.000	.999	1.000
Natural killer cells (CD3-CD56+, µL	.198	1.003	.998	1.009
Natural killer T cells (CD3+CD56+), %	.832	1.018	.862	1.203
Natural killer T cells (CD3+CD56+), µL	.920	1.000	.990	1.009
Activated T cells (CD3+HLA-DR+), %	.117	.924	.819	1.042
Activated T cells (CD3+HLA-DR+), µL	.265	.998	.992	1.003
Naive B cells (CD19+CD27−IgM+IgD+), %	.318	.980	.941	1.020
Naive B cells (CD19+CD27−IgM+IgD+), µL	.204	.992	.980	1.005
Marginal zone-like B cells (CD19+CD27+IgM++IgD+), %	.605	.979	.903	1.062
Marginal zone-like B cells (CD19+CD27+IgM++IgD+), µL	.237	.982	.949	1.016
Switched memory B cells (CD19+CD27+IgM−IgD−),%	.247	1.027	.979	1.078
Switched memory B cells (CD19+CD27+IgM−IgD−), µL	.105	1.004	.995	1.013
IgM only memory B cells (CD19+CD27+IgM++IgD−), %	.288	1.150	.884	1.497
IgM only memory B cells (CD19+CD27+IgM++IgD−), µL	.729	.961	.766	1.207
Plasmablasts (CD19+CD21+CD38+++IgM−), %	.660	1.063	.816	1.386
Plasmablasts ((CD19+CD21+CD38+++IgM−), µL	.126	1.035	.975	1.099
Transitional B cells (CD19+IgD+CD27-IgM++CD38++), %	.122	.757	.491	1.166
Transitional B cells (CD19+IgD+CD27-IgM++CD38++), µL	.143	.872	.712	1.069
CD21low B cells (CD19+ IgM+,CD21-CD38-), %	.226	1.210	.890	1.647
CD21low B cells (CD19+ IgM+,CD21-CD38-), µL	.929	1.006	.883	1.145
Atypical memory B cells (CD19+CD21-CD27-IgD-), %	.917	.991	.840	1.170
Atypical memory B cells (CD19+CD21-CD27-IgD-), µL	.917	.991	.840	1.170
Naïve T helper cells (CD3+CD4+CD27+CD45RA+), %	.540	1.017	.964	1.072
Naïve T helper cells (CD3+CD4+CD27+CD45RA+), µL	.828	1.001	.995	1.006
Central memory T helper cells (CD3+CD4+CD27+CD45RA-), %	.558	.979	.913	1.050
Central memory T helper cells (CD3+CD4+CD27+CD45RA-), µL	.925	1.000	.995	1.006
Effector memory T helper cells (CD3+CD4+CD27-CD45RA-), %	.507	.958	.836	1.096
Effector memory T helper cells (CD3+CD4+CD27-CD45RA-), µL	.961	.999	.972	1.027
Terminally differentiated T helper cells (CD3+CD4+CD27-CD45RA+), %	.512	1.099	.835	1.446
Terminally differentiated T helper cells (CD3+CD4+CD27-CD45RA+), µL	.112	1.043	.988	1.100
Recent thymic emigrant T cells (CD3+CD4+CD31+CD45RO-), %	.607	.984	.924	1.048
Recent thymic emigrant T cells (CD3+CD4+CD31+CD45RO-), µL	.497	1.006	.989	1.023
Naïve T cytotoxic cells (CD3+CD8+CD27+CD45RA+), %	.751	1.007	.963	1.054
Naïve T cytotoxic cells (CD3+CD8+CD27+CD45RA+), µL	.239	.994	.983	1.005
Central memory T cytotoxic cells (CD3+CD8+CD27+CD45RA-), %	.687	1.011	.958	1.067
Central memory T cytotoxic cells (CD3+CD8+CD27+CD45RA-), µL	.290	.994	.979	1.008
Effector memory T cytotoxic cells (CD3+CD8+CD27-CD45RA-), %	.555	1.022	.951	1.099
Effector memory T cytotoxic cells (CD3+CD8+CD27-CD45RA-), µL	.872	.999	.991	1.008
Terminally differentiated T cytotoxic cells (CD3+CD8+CD27-CD45RA+), %	.368	.980	.937	1.026
Terminally differentiated T cytotoxic cells (CD3+CD8+CD27-CD45RA+), µL	.170	.996	.990	1.003
CD4+ T regulatory cells (CD4+CD25+FOXP3+CD127dim), %.	.352	1.408	.685	2.895
CD4+ T regulatory cells (CD4+CD25+FOXP3+CD127dim), µL	.400	.969	.893	1.052
Table S2b. Independent sample Mann-Whitney U Test Results for different laboratory parameters at the beginning of the follow-up period between patients who contracted/did not contracted COVID-19 during the follow-up period
	Comparison (all patients included)				Descriptive statistics (all patients)				Comparison (vaccinated patients only)			Descriptive statistics (vaccinated patients)				Comparison (CVID patients only)			Descriptive statistics (CVID patients)				Comparison (SIgAD patients only)
	Contracted vs not contracted COVID-19 during the follow-up				COVID-19 positive		COVID-19 negative		Contracted vs not contracted COVID-19 during the follow-up			COVID-19 positive		COVID-19 negative		Contracted vs not contracted COVID-19 during the follow-up			COVID-19 positive		COVID-19 negative		Contracted vs not contracted COVID-19 during the follow-up
Clinical Parameters	U statistic	p-value	Total N	Effect Size (r)	Median	IQR	Median	IQR	U statistic	p-value	Total N	Median	IQR	Median	IQR	U statistic	p-value	Total N	Median	IQR	Median	IQR	U statistic	p-value	Total N
Age	102.500	.391	31						84.500	.209	27					24.500	.521	16					26.000	.661	15
CVID severity score	14.500	.521	16						11.500	.456	14					24.000	.521	14					7.000	.217	13
Days after completed vaccination course	56.000	.712	27						104.000	1.000	34					14.500	.291	16					10.000	.500	9
Days after positive SARS-CoV-2 PCR .	29.000	.634	19						16.000	.610	15					4.000	1.000	10					22.500		15
SARS-COV-2 IgG	85.500	.945	31						69.500	.705	27					20.000	1.000	16					18.000	.661	15
Baseline IFN-γ	62.000	.317	31						41.000	.216	27					12.000	.364	16					20.000	.851	15
Changes in IFN-γ gamma following SARS-CoV-2 antigen stimulation	100.000	.473	31						77.000	.414	27					31.000	.146	16					22.000	1.000	15
Baseline IL-10	93.000	.695	31						73.000	.560	27					24.000	.611	16					32.000	.226	15
Changes in IL-10 following SARS-CoV-2 antigen stimulation	122.000	.076	31						91.000	.102	27					27.000	.364	16					10.000	.368	14
Baseline IL-15	41.000	.411	27						23.500	.238	23					8.500	.641	15					26.000	.170	14
Changes in IL15 following SARS-CoV-2 antigen stimulation	68.000	.447	27						50.000	.330	23					8.000	.641	13					5.000	.571	7
Baseline IL-17A	30.000	.052	18						32.000	.301	18					10.000	.182	11					8.000	.643	8
Changes in IL-17A following SARS-CoV-2 antigen stimulation	33.500	.203	18						26.000	.295	15					8.000	.400	10					9.000	.429	8
Baseline IL-1β	33.000	.359	19						35.000	.665	19					9.000	.364	11					7.000	1.000	8
Changes in IL-1β following SARS-CoV-2 antigen stimulation	18.000	.721	17						13.000	1.000	14						*						2.000	.286	8
Baseline IL-21	7.500	.091	17						18.000	.327	18					1.500	.444	9					5.000	.333	6
Changes in IL-21 following SARS-CoV-2 antigen stimulation	10.000	.182	11						8.000	.222	9						*						6.000	.889	9
Baseline IL-4	23.000	.362	21						28.500	.354	21					6.000	.485	12					10.000	.095	7
Changes in IL-4 following SARS-CoV-2 antigen stimulation	31.000	.798	18						24.000	.851	15					3.000	.218	11					9.000	.429	8
Baseline IL-6	38.000	.138	19						38.000	.469	19					9.000	.364	11					.000	.133	6
Changes in IL-6 following SARS-CoV-2 antigen stimulation	7.000	.381	15						5.000	.364	12						*						19.000	.769	14
Baseline TNF-α	73.000	.482	29						46.000	.767	25					21.000	.229	15					23.000	.368	14
Changes in TNF-α following SARS-CoV-2 antigen stimulation	74.000	.448	29						50.000	.553	25					14.000	1.000	15					30.000	.343	15
Baseline TGF-β	96.000	.595	31						66.000	.861	27					15.000	.611	16					12.000	.226	15
Changes in TGF-β following SARS-CoV-2 antigen stimulation	71.000	.563	31						57.000	.726	27					21.000	.900	16					33.000	.177	15
IgG, g/L	117.000	.127	31						80.000	.321	27					30.000	.189	16					21.000	.949	15
IgM, g/L	101.500	.417	31						69.000	.726	27					26.500	.364	16					8.000	.758	15
IgA, g/L	50.000	.684	31						34.500	.611	27					18.000	.900	16					23.000	1.000	15
B cells, %	104.000	.365	31						78.000	.381	27					30.500	.146	16					15.000	.412	15
B cells, µL .	79.000	.835	31						60.000	.861	27					26.000	.439	16					15.000	.412	15
T cells, (CD3+), %	52.000	.139	31						37.000	.129	27					9.000	.189	16					16.000	.489	15
T cells (CD3+), µL	59.500	.253	31						48.500	.398	27					14.000	.521	16					18.000	.661	15
T helper cells (CD4+),%	91.000	.764	31						78.000	.408	27					24.000	.611	16					19.000	.753	15
T helper cells (CD4+), µL	89.000	.835	31						78.000	.408	27					29.000	.239	16					17.000	.571	15
T cytotoxic cells (CD8+),%	40.500	.038	31	.37	19.9	5.6	30.2	20.8	19.500	.008	27	19.75	3.3	30.7	26.0	3.500	.025	16	19.9	5.6	43.4	30.8	14.000	.343	15
T cytotoxic cells (CD8+), µL	53.000	.153	31						33.000	.085	27					12.000	.364	16					25.000	.753	15
Natural killer cells (CD3-CD56+),%	126.000	.048	31	.35	3.9	12.3	6.6	7	95.000	.065	27					33.000	.082	16					21.000	.949	15
Natural killer cells (CD3-CD56+, µL	119.000	.104	31						92.000	.097	27					33.000	.082	16					27.500	.489	15
Natural killer T cells (CD3+CD56+), %	72.500	.595	31						45.500	.316	27					7.000	.111	16					26.000	.661	15
Natural killer T cells (CD3+CD56+), µL	76.000	.729	31						49.000	.414	27					10.000	.239	16					21.000	.949	15
Activated T cells (CD3+HLA-DR+), %	61.000	.295	31						41.000	.199	27					11.000	.296	16					20.000	.851	15
Activated T cells (CD3+HLA-DR+), µL	67.000	.444	31						50.000	.476	27					15.000	.611	16					25.000	.753	15
Naive B cells (CD19+CD27−IgM+IgD+), %	72.000	.595	31						52.000	.521	27					14.000	.521	16					21.000	.949	15
Naive B cells (CD19+CD27−IgM+IgD+), µL	65.000	.391	31						48.000	.408	27					11.000	.296	16					23.000	1.000	15
Marginal zone-like B cells (CD19+CD27+IgM++IgD+), %	68.000	.473	31						57.000	.726	27					9.000	.189	16					18.000	.661	15
Marginal zone-like B cells (CD19+CD27+IgM++IgD+), µL	66.000	.417	31						52.000	.550	27					11.000	.296	16					14.000	.343	15
Switched memory B cells (CD19+CD27+IgM−IgD−),%	89.000	.835	31						63.000	1.000	27					21.000	.900	16					8.000	.078	15
Switched memory B cells (CD19+CD27+IgM−IgD−), µL	74.000	.661	31						56.000	.712	27					23.000	.704	16					24.000	.851	15
IgM only memory B cells (CD19+CD27+IgM++IgD−), %	87.000	.908	31						58.000	.771	27					22.000	.800	16					18.000	.661	15
IgM only memory B cells (CD19+CD27+IgM++IgD−), µL	81.000	.908	31						57.000	.755	27					24.000	.611	16					26.000	.661	15
Plasmablasts (CD19+CD21+CD38+++IgM−), %	92.500	.695	31						62.500	.977	27					16.000	.704	16					25.000	.753	15
Plasmablasts ((CD19+CD21+CD38+++IgM−), µL	85.000	1.000	31						57.000	.755	27					16.000	.704	16					18.000	.661	15
Transitional B cells (CD19+IgD+CD27-IgM++CD38++), %	53.000	.153	31						41.000	.199	27					8.000	.146	16					17.000	.571	15
Transitional B cells (CD19+IgD+CD27-IgM++CD38++), µL	54.000	.167	31						41.000	.216	27					10.000	.239	16					30.000	.343	15
CD21low B cells (CD19+ IgM+,CD21-CD38-), %	93.000	.695	31						62.000	.953	27					12.000	.364	16					26.000	.661	15
CD21low B cells (CD19+ IgM+,CD21-CD38-), µL	87.000	.908	31						60.000	.887	27					16.000	.704	16					26.000	.661	15
Atypical memory B cells (CD19+CD21-CD27-IgD-), %	67.000	.444	31						50.000	.476	27					10.000	.239	16					18.000	.661	15
Atypical memory B cells (CD19+CD21-CD27-IgD-), µL	80.000	.872	31						64.000	1.000	27					24.000	.611	16					18.000	.661	15
Naïve T helper cells (CD3+CD4+CD27+CD45RA+), %	94.000	.661	31						68.000	.798	27					24.000	.611	16					14.000	.343	15
Naïve T helper cells (CD3+CD4+CD27+CD45RA+), µL	93.000	.695	31						74.000	.550	27					25.000	.521	16					27.000	.571	15
Central memory T helper cells (CD3+CD4+CD27+CD45RA-), %	81.000	.908	31						62.000	.977	27					18.000	.900	16					21.000	.949	15
Central memory T helper cells (CD3+CD4+CD27+CD45RA-), µL	84.000	1.000	31						74.000	.550	27					22.000	.800	16					25.000	.753	15
Effector memory T helper cells (CD3+CD4+CD27-CD45RA-), %	76.000	.729	31						53.000	.589	27					14.000	.521	16					20.000	.851	15
Effector memory T helper cells (CD3+CD4+CD27-CD45RA-), µL	76.000	.729	31						61.000	.932	27					19.000	1.000	16					30.000	.343	15
Terminally differentiated T helper cells (CD3+CD4+CD27-CD45RA+), %	97.000	.563	31						74.000	.550	27					21.500	.800	16					26.000	.661	15
Terminally differentiated T helper cells (CD3+CD4+CD27-CD45RA+), µL	95.000	.627	31						76.000	.476	27					21.000	.900	16					34.000	.138	15
Recent thymic emigrant T cells (CD3+CD4+CD31+CD45RO-), %	80.000	.872	31						57.000	.755	27					7.000	.111	16					23.000	1.000	15
Recent thymic emigrant T cells (CD3+CD4+CD31+CD45RO-), µL	93.000	.695	31						75.000	.512	27					16.000	.704	16					19.000	.753	15
Naïve T cytotoxic cells (CD3+CD8+CD27+CD45RA+), %	95.000	.627	31						69.000	.755	27					27.000	.364	16					14.000	.343	15
Naïve T cytotoxic cells (CD3+CD8+CD27+CD45RA+), µL	65.000	.391	31						41.000	.216	27					16.000	.704	16					25.000	.753	15
Central memory T cytotoxic cells (CD3+CD8+CD27+CD45RA-), %	95.000	.627	31						78.000	.408	27					23.000	.704	16					21.000	.949	15
Central memory T cytotoxic cells (CD3+CD8+CD27+CD45RA-), µL	69.000	.502	31						52.000	.550	27					13.000	.439	16					28.000	.489	15
Effector memory T cytotoxic cells (CD3+CD8+CD27-CD45RA-), %	82.000	.945	31						71.000	.670	27					19.000	1.000	16					29.000	.412	15
Effector memory T cytotoxic cells (CD3+CD8+CD27-CD45RA-), µL	78.000	.800	31						59.000	.842	27					15.000	.611	16					27.000	.571	15
Terminally differentiated T cytotoxic cells (CD3+CD8+CD27-CD45RA+), %	77.000	.764	31						55.000	.670	27					12.000	.364	16					26.000	.661	15
Terminally differentiated T cytotoxic cells (CD3+CD8+CD27-CD45RA+), µL	72.000	.595	31						50.000	.476	27					11.000	.296	16					28.000	.489	15
CD4+ T regulatory cells (CD4+CD25+FOXP3+CD127dim), %.	111.000	.216	31						77.000	.441	27					27.000	.364	16					22.000	1.000	15
CD4+ T regulatory cells (CD4+CD25+FOXP3+CD127dim), µL	74.000	.661	31						47.000	.376	27					13.000	.439	16					22.000	1.000	15

## Sheet: Supplementation Table S3 
Table S3. Associations between the cytokine levels and previous SARS-CoV-2 vaccination
Table S3a. Kruskal-Wallis Test Results for changes in cytokine levels following SARS-CoV-2 antigen stimulation among vacinated, unvaccinated and control group subjects
Table S3b. Mann Whitney U Test Results for changes in cytokine levels following SARS-CoV-2 antigen stimulation among vacinated and unvaccinated CVID and SIgAD patients
Table S3c. Kruskal-Wallis Test Results for changes in cytokine levels following SARS-CoV-2 antigen stimulation among different vaccine recipients
Table S3a. Kruskal-Wallis Test Results for changes in cytokine levels following SARS-CoV-2 antigen stimulation among vacinated, unvaccinated and control group subjects
	Comparison			Descriptive statistics
	Vaccinated patients vs unvaccinated patients vs controls			Vaccinated patients		Unvaccinated patients		Control group
Cytokine	H statistic	p-value	Total N	Median	IQR	Median	IQR	Median	IQR
Changes in IFN-γ after SARS-CoV-2 antigen stimulation	7.694	.021	38	.64	1.08	.10	0.28	.58	1.36
Changes in IL-10 levels after SARS-CoV-2 stimulation	4.278	.118	38
Changes in IL-15 levels after SARS-CoV-2 stimulation	3.342	.188	34
Changes in IL-17A levels after SARS-CoV-2 stimulation	1.913	.384	21
Changes in IL-1β levels after SARS-CoV-2 stimulation	3.675	.159	21
Changes in IL-21 levels after SARS-CoV-2 stimulation	.587	.746	13
Changes in IL-4 levels after SARS-CoV-2 stimulation	1.290	.525	20
Changes in IL-6 levels after SARS-CoV-2 stimulation	1.278	.528	17
Changes in TNF-α levels after SARS-CoV-2 stimulation	2.416	.299	36
Changes in TGF-β levels after SARS-CoV-2 stimulation	3.805	.149	36
Table S3b. Mann Whitney U Test Results for changes in cytokine levels following SARS-CoV-2 antigen stimulation among vacinated and unvaccinated CVID patients
		Comparison			Descriptive statistics
		Vaccinated patients vs unvaccinated patients			Vaccinated patients		Unvaccinated patients
Patients' group	Cytokine	U statistic	p-value	Total N	Median	IQR	Median	IQR
CVID subgroup	Changes in IFN-γ after SARS-CoV-2 antigen stimulation	28.000	.017	16	.64	1.15	0.03
	Changes in IL-10 levels after SARS-CoV-2 stimulation	2.000	.067	16
	Changes in IL-15 levels after SARS-CoV-2 stimulation	6.000	.410	13
	Changes in IL-17A levels after SARS-CoV-2 stimulation	11.000	.533	10
	Changes in IL-1β levels after SARS-CoV-2 stimulation	14.000	.056	9
	Changes in IL-21 levels after SARS-CoV-2 stimulation	5.000	.400	5
	Changes in IL-4 levels after SARS-CoV-2 stimulation	12.000	.582	11
	Changes in IL-6 levels after SARS-CoV-2 stimulation	8.000	1.000	9
	Changes in TNF-α levels after SARS-CoV-2 stimulation	17.000	.571	15
	Changes in TGF-β levels after SARS-CoV-2 stimulation	17.000	.700	16
SIgAD subgroup	Changes in IFN-γ after SARS-CoV-2 antigen stimulation	21.000	.229	15
	Changes in IL-10 levels after SARS-CoV-2 stimulation	11.000	.800	15
	Changes in IL-15 levels after SARS-CoV-2 stimulation	10.000	.791	14
	Changes in IL-17A levels after SARS-CoV-2 stimulation	5.000	.750	8
	Changes in IL-1β levels after SARS-CoV-2 stimulation	3.000	1.000	8
	Changes in IL-21 levels after SARS-CoV-2 stimulation		*
	Changes in IL-4 levels after SARS-CoV-2 stimulation	5.000	.571	7
	Changes in IL-6 levels after SARS-CoV-2 stimulation	1.000	.667	6
	Changes in TNF-α levels after SARS-CoV-2 stimulation	17.000	.440	14
	Changes in TGF-β levels after SARS-CoV-2 stimulation	24.000	.076	15
	* Unable to compute - at least one of the specified groups is empty.
Table S3c. Kruskal-Wallis Test Results for changes in cytokine levels following SARS-CoV-2 antigen stimulation among different vaccine recipients
		Comparison
		BNT162b2 vs mRNA-1273 vs Ad26.COV2 recipients
Group	Cytokine	H statistic	p-value	Total N
All individuals (patients+controls)	Changes in IFN-γ after SARS-CoV-2 antigen stimulation	3.626	.163	34
	Changes in IL-10 levels after SARS-CoV-2 stimulation	.65	.968	34
	Changes in IL-15 levels after SARS-CoV-2 stimulation	.443	.801	31
	Changes in IL-17A levels after SARS-CoV-2 stimulation	1.307	.520	18
	Changes in IL-1β levels after SARS-CoV-2 stimulation	2.534	.282	17
	Changes in IL-21 levels after SARS-CoV-2 stimulation	1.286	.257	11
	Changes in IL-4 levels after SARS-CoV-2 stimulation	.906	.636	17
	Changes in IL-6 levels after SARS-CoV-2 stimulation	2.674	.263	14
	Changes in TNF-α levels after SARS-CoV-2 stimulation	3.439	.179	32
	Changes in TGF-β levels after SARS-CoV-2 stimulation	4.240	.120	34
Patient group only	Changes in IFN-γ after SARS-CoV-2 antigen stimulation	4.316	.116	27
	Changes in IL-10 levels after SARS-CoV-2 stimulation	.513	.774	27
	Changes in IL-15 levels after SARS-CoV-2 stimulation	.904	.636	23
	Changes in IL-17A levels after SARS-CoV-2 stimulation	.919	.632	15
	Changes in IL-1β levels after SARS-CoV-2 stimulation	2.669	.263	14
	Changes in IL-21 levels after SARS-CoV-2 stimulation	.600	.439	9
	Changes in IL-4 levels after SARS-CoV-2 stimulation	.543	.762	15
	Changes in IL-6 levels after SARS-CoV-2 stimulation	3.267	.195	12
	Changes in TNF-α levels after SARS-CoV-2 stimulation	3.934	.140	25
	Changes in TGF-β levels after SARS-CoV-2 stimulation	4.790	.091	27

## Sheet: Supplementary Table S4
Table S4. Associations between the changes in cytokine levels following SARS-CoV-2 antigen stimulation and SARS-CoV-2-specific humoral response
Table S4a. Kruskal-Wallis Test Results for changes in cytokine levels following SARS-CoV-2 antigen stimulation among patients with low humoral response, moderate/high humoral response and control group humoral response
	Comparison			Descriptive statistics
	Low vs moderate/high response vs control group			Low		Moderate		High		Control group
Cytokine	H statistic	p-value	Total N	Median	IQR	Median	IQR	Median	IQR	Median	IQR
Changes in IFN-γ after SARS-CoV-2 antigen stimulation	3.160	.206	38
Changes in IL-10 levels after SARS-CoV-2 stimulation	1.106	.575	38
Changes in IL-15 levels after SARS-CoV-2 stimulation	3.297	.192	34
Changes in IL-17A levels after SARS-CoV-2 stimulation	1.244	.537	21
Changes in IL-1β levels after SARS-CoV-2 stimulation	1.108	.575	20
Changes in IL-21 levels after SARS-CoV-2 stimulation	1.256	.534	13
Changes in IL-4 levels after SARS-CoV-2 stimulation	.790	.674	20
Changes in IL-6 levels after SARS-CoV-2 stimulation	1.302	.522	17
Changes in TNF-α levels after SARS-CoV-2 stimulation	2.783	.249	36
Changes in TGF-β levels after SARS-CoV-2 stimulation	7.601	.022	38	-855		-55.7	567.4	- 137.9	326.8	- 144.93	691.1

## Sheet: Supplementary Table S5
Table S5. Associations between the cytokine levels and patient’s demographic and clinical characteristics
Table S5a. Kruskal-Wallis Test Results for changes in cytokine levels following SARS-CoV-2 antigen stimulation among patients with different clinical manifestations
Table S5b. Kruskal-Wallis Test Results for changes in cytokine levels following SARS-CoV-2 antigen stimulation among patients with different EUROclass classification groups
Table S5c. Mann Whitney U Test Results for changes in cytokine levels following SARS-CoV-2 antigen stimulation among CVID and SIgAD patients with different clinical manifestations
Table S5d. Chi-Square Test Results for different clinical manifestations comparision between CVID and SIgAD patient groups
Table S5a. Kruskal-Wallis Test Results for changes in cytokine levels following SARS-CoV-2 antigen stimulation among patients with different clinical manifestations
		Comparison (all individuals included)																																				Descriptive statistics
		Asthma vs no asthma vs control			Allergic rhinitis vs no allergic rhinitis vs control			Atopic dermatitis vs no atopic dermatitis vs control			Enteropathy (clinically) vs no enteropathy vs control			Autoantibodies vs no autoantibodies vs control			Autoimmune disease vs no autoimmune disease vs control			Malignancy vs no malignancy vs control			Lymphadenopathy vs no lymphadenopathy vs control			Splenomegaly vs no splenomegaly vs control			Hepatomegaly vs no hepatomegaly vs control			Recurrent pneumonia vs no pneumonia vs control			Bronchiectasis vs no bronchiectasis vs control			Patients WITH autoantibodies		Patients WITHOUT autoantibodies		Patients WITH lymphadenopathy		Patients WITHOUT lymphadenopathy		Patients WITH splenomegaly		Patients WITHOUT splenomegaly
Parameter	Comparison	H statistic	p-value	Total N	H statistic	p-value	Total N	H statistic	p-value	Total N	H statistic	p-value	Total N	H statistic	p-value	Total N	H statistic	p-value	Total N	H statistic	p-value	Total N	H statistic	p-value	Total N	H statistic	p-value	Total N	H statistic	p-value	Total N	H statistic	p-value	Total N	H statistic	p-value	Total N	Median	IQR	Median	IQR	Median	IQR	Median	IQR	Median	IQR	Median	IQR
Changes in IFN-γ after SARS-CoV-2 antigen stimulation	Patient with condition vs patient without the condition vs control group	1.615	.446	38	.585	.746	38	2.618	.270	38	.575	.750	38	3.523	.172	38	4.064	.131	38	1.419	.492	38	.562	.755	38	.812	.666	38	.964	.618	38	.691	.708	38	.703	.704	38
Changes in IL-10 levels after SARS-CoV-2 stimulation	Patient with condition vs patient without the condition vs control group	4.983	.083	38	1.949	.377	38	3.271	.195	38	1.059	.589	38	1.825	.402	38	1.543	.462	38	1.293	.524	38	8.209	.016	38	12.010	.002	38	8.134	.017	38	3.898	.142	38	1.048	.592	38					-.35	37.26	15.6	19.4	-4.6	30.74	14.52	19.33
Changes in IL-15 levels after SARS-CoV-2 stimulation	Patient with condition vs patient without the condition vs control group	2.921	.232	34	4.620	.099	34	3.196	.202	34	2.961	.228	34	3.189	.203	34	3.299	.192	34	4.348	.114	34	4.915	.086	34	7.359	.025	34	3.785	.151	34	3.963	.138	34	2.858	.240	34									-1.45	7.10	4.51	11.84
Changes in IL-17A levels after SARS-CoV-2 stimulation	Patient with condition vs patient without the condition vs control group	1.952	.377	21	.185	.912	21	.212	.899	21	.133	.936	21	1.015	.602	21	.658	.720	21	.337	.845	21	1.913	.384	21	1.913	.384	21	.654	.721	21	.350	.839	21	1.809	.405	21
Changes in IL-1β levels after SARS-CoV-2 stimulation	Patient with condition vs patient without the condition vs control group	.025	.874	20	.227	.893	20	2.536	.281	20	1.128	.569	20	.207	.902	20	.883	.643	20	1.343	.511	20	2.710	.258	20	.233	.890	20	1.693	.429	20	2.645	.266	20	.027	.987	20
Changes in IL-21 levels after SARS-CoV-2 stimulation	Patient with condition vs patient without the condition vs control group	.039	.843	13	.364	.834	13	.383	.826	13	.041	.980	13	.252	.882	13	.132	.936	13	.039	.843	13	.357	.837	13	.357	.837	13	.357	.837	13	.044	.978	13	.057	.972	13
Changes in IL-4 levels after SARS-CoV-2 stimulation	Patient with condition vs patient without the condition vs control group	2.979	.226	20	1.326	.515	20	.462	.794	20	.246	.884	20	6.780	.035	20	.401	.818	20	.145	.930	20	1.191	.551	20	3.456	.178	20	.860	.651	20	3.791	.150	20	1.175	.556	20	1.26	3.75	.0	0.52
Changes in IL-6 levels after SARS-CoV-2 stimulation	Patient with condition vs patient without the condition vs control group	1.089	.297	17	1.095	.578	17	3.620	.164	17	2.513	.285	17	1.201	.549	17	1.200	.549	17	1.188	.552	17	4.572	.102	17	2.595	.273	17	2.882	.237	17	2.669	.263	17	1.200	.549	17
Changes in TNF-α levels after SARS-CoV-2 stimulation	Patient with condition vs patient without the condition vs control group	1.414	.493	36	.835	.659	36	.809	.667	36	1.233	.540	36	.781	.677	36	1.040	.595	36	.825	.662	36	1.413	.493	36	.625	.732	36	.648	.723	36	1.085	.581	36	.940	.625	36
Changes in TGF-β levels after SARS-CoV-2 stimulation	Patient with condition vs patient without the condition vs control group	1.250	.535	38	.857	.652	38	2.410	.300	38	1.323	.516	38	1.188	.552	38	1.904	.386	38	1.039	.595	38	.795	.672	38	1.366	.505	38	5.780	.056	38	2.135	.344	38	2.410	.300	38
Table S5b. Kruskal-Wallis Test Results for changes in cytokine levels following SARS-CoV-2 antigen stimulation among patients with different EUROclass classification groups in CVID patients
		Comparison			Descriptive statistics
		B+SmB+ group vs B+SmB- group vs control group			B+SmB- group		B+SmB+ group		Control group
Parameter		H statistic	p-value	Total N	Median	IQR	Median	IQR	Median	IQR
Changes in IFN-γ after SARS-CoV-2 antigen stimulation		2.285	.515	23
Changes in IL-10 levels after SARS-CoV-2 stimulation	B-group vs B+SmB+ group vs B+SmB- group vs control group	1.024	.795	23
Changes in IL-15 levels after SARS-CoV-2 stimulation	B-group vs B+SmB+ group vs B+SmB- group vs control group	3.026	.388	20
Changes in IL-17A levels after SARS-CoV-2 stimulation	B-group vs B+SmB+ group vs B+SmB- group vs control group	.637	.888	13
Changes in IL-1β levels after SARS-CoV-2 stimulation	B-group vs B+SmB+ group vs B+SmB- group vs control group	.231	.972	12
Changes in IL-21 levels after SARS-CoV-2 stimulation	B-group vs B+SmB+ group vs B+SmB- group vs control group	1.018	.601	7
Changes in IL-4 levels after SARS-CoV-2 stimulation	B-group vs B+SmB+ group vs B+SmB- group vs control group	1.327	.723	13
Changes in IL-6 levels after SARS-CoV-2 stimulation	B-group vs B+SmB+ group vs B+SmB- group vs control group	2.970	.396	11
Changes in TNF-α levels after SARS-CoV-2 stimulation	B-group vs B+SmB+ group vs B+SmB- group vs control group	12.420	0.014	22	405.8	394.4	66.1	294.6	110.4	120.4
Changes in TGF-β levels after SARS-CoV-2 stimulation	B-group vs B+SmB+ group vs B+SmB- group vs control group	2.167	.539	23
Table S5c. Mann Whitney U Test Results for changes in cytokine levels following SARS-CoV-2 antigen stimulation among CVID and SIgAD patients with different clinical manifestations
		Comparison (CVID and SIgAD patients)																																				Descriptive statistics
		Asthma vs no asthma			Allergic rhinitis vs no allergic rhinitis			Atopic dermatitis vs no atopic dermatitis			Enteropathy (clinically) vs no enteropathy			Autoantibodies vs no autoantibodies			Autoimmune disease vs no autoimmune disease			Malignancy vs no malignancy			Lymphadenopathy vs no lymphadenopathy			Splenomegaly vs no splenomegaly			Hepatomegaly vs no hepatomegaly			Recurrent pneumonia vs no recurrent pneumonia			Bronchiectasis vs no bronchiectasis			Patients WITH autoimune disease		Patients WITHOUT autoimmune disease		Patients WITH lymphadenopathy		Patients WITHOUT lymphadenopathy		Patients WITH splenomegaly		Patients WITHOUT splenomegaly
Patients' group	Cytokine	U statistic	p-value	Total N	U statistic	p-value	Total N	U statistic	p-value	Total N	U statistic	p-value	Total N	U statistic	p-value	Total N	U statistic	p-value	Total N	U statistic	p-value	Total N	U statistic	p-value	Total N	U statistic	p-value	Total N	U statistic	p-value	Total N	U statistic	p-value	Total N	U statistic	p-value	Total N	Median	IQR	Median	IQR	Median	IQR	Median	IQR	Median	IQR	Median	IQR
CVID subgroup	Changes in IFN-γ after SARS-CoV-2 antigen stimulation	27.000	.364	16	16.000	.704	16		.296	16	27.000	.770	16	11.000	.296	16	18.000	.320	16	15.000	.125	16	29.000	.958	16	32.000	.661	16	23.000	.704	16	14.000	.250	16	25.000	.505	16
	Changes in IL-10 levels after SARS-CoV-2 stimulation	6.000	.082	16	24.000	.611	16		.111	16	35.000	.212	16	16.000	.704	16	15.000	.180	16	6.000	.875	16	8.000	.016	16	.000	<.001	16	.000	.004	16	2.000	.375	16	45.000	.195	16					-3.6	35.9	15.6	21.1	-6.8	19.2	14.5	19.6
	Changes in IL-15 levels after SARS-CoV-2 stimulation	13.000	.769	13	9.000	.371	13		.287	13	7.000	.217	13	14.000	.937	13	29.000	.222	13		*		15.000	.445	13	9.000	.127	13	13.000	.811	13	7.000	1.000	13	28.000	.366	13
	Changes in IL-17A levels after SARS-CoV-2 stimulation	8.000	.400	10	11.000	.533	10		.383	10	3.000	.800	10	12.000	.833	10	12.000	.833	10	8.000	.400	10	6.000	.383	10	6.000	.383	10	3.000	.800	10	6.000	.800	10	7.000	.352	10
	Changes in IL-1β levels after SARS-CoV-2 stimulation		*		6.000	.889	9		.262	9	.000	.222	9	11.000	.714	9	9.000	1.000	9		*		16.000	.095	9	11.000	.714	9	8.000	.222	9	8.000	.222	9	8.000	.905	9
	Changes in IL-21 levels after SARS-CoV-2 stimulation		*		4.000	.400	5		.800	5	2.000	1.000	5	4.000	.400	5	2.000	.800	5		*		1.000	.800	5	1.000	.800	5	1.000	.800	5	2.000	1.000	5	2.000	.800	5
	Changes in IL-4 levels after SARS-CoV-2 stimulation	.000	.182	11	12.000	.582	11		1.000	11	5.000	1.000	11	19.000	.194	11	15.000	.630	11	.000	.182	11	16.000	.788	11	7.000	.376	11	6.000	1.000	11	5.000	1.000	11	19.000	.537	11
	Changes in IL-6 levels after SARS-CoV-2 stimulation		*		8.000	1.000	9		.381	9	7.000	.444	9	8.000	.905	9	4.000	.262	9		*		3.000	.167	9	6.000	.548	9	1.000	.444	9	1.000	.444	9	9.000	1.000	9
	Changes in TNF-α levels after SARS-CoV-2 stimulation	17.000	.571	15	11.000	.365	15		.633	15	24.000	.851	15	7.000	.136	15	23.000	.859	15		*		16.000	.224	15	24.000	.953	15	17.000	.945	15	8.000	1.000	15	22.000	.536	15
	Changes in TGF-β levels after SARS-CoV-2 stimulation	10.000	.239	16	19.000	1.000	16		.521	16	27.000	.770	16	26.000	.439	16	7.000	.019	16	9.000	.875	16	18.000	.220	16	13.000	.115	16	3.000	.025	16	4.000	.625	16	41.000	.382	16	-498.6	1049.3	-44.2	693.7
SIgAD subgroup	Changes in IFN-γ after SARS-CoV-2 antigen stimulation	7.000	1.000	15	21.000	.734	15		.371	15	18.000	1.000	15	13.000	.280	15	12.000	.088	15	6.000	.933	15	7.000	1.000	15	7.000	1.000	15	8.000	1.000	15	.000	.133	15	No patients with SIgAD and bronchiectasis
	Changes in IL-10 levels after SARS-CoV-2 stimulation	5.000	.800	15	27.000	.233	15		.513	15	5.000	.070	15	30.000	.343	15	31.000	.689	15	13.000	.267	15	5.000	.800	15	5.000	.800	15	2.000	.400	15	9.000	.800	15
	Changes in IL-15 levels after SARS-CoV-2 stimulation	4.000	.714	14	9.000	.291	14		.147	14	22.000	.456	14	19.000	.945	14	24.000	1.000	14	11.000	.429	14	4.000	.714	14	4.000	.714	14		*	14	8.000	.857	14
	Changes in IL-17A levels after SARS-CoV-2 stimulation		*		3.000	.429	8		.250	8	7.000	1.000	8	5.000	.750	8	9.000	1.000	8	2.000	.750	8		*	8	11.000	*	8		*	8	2.000	.750	8
	Changes in IL-1β levels after SARS-CoV-2 stimulation		*		7.000	1.000	8		.250	8	7.000	1.000	8	3.000	1.000	8	4.000	.343	8	1.000	.500	8		*	8		*	8		*	8	6.000	.500	8
	Changes in IL-21 levels after SARS-CoV-2 stimulation		*		1.000	.267	6		.400	6	4.000	1.000	6		*	6	6.000	.700	6		*			*	6		*	6		*	6	2.000	1.000	6
	Changes in IL-4 levels after SARS-CoV-2 stimulation		*		5.000	1.000	7		.381	7	2.000	.381	7	5.000	.571	7	5.000	.857	7	6.000	.286	7		*	7		*	7	5.000	.571	7	2.000	.857	7
	Changes in IL-6 levels after SARS-CoV-2 stimulation		*		2.000	1.000	6		.533	6	3.000	1.000	6	1.000	.667	6	6.000	.700	6	1.000	.667	6		*	6		*	6		*	6		*	6
	Changes in TNF-α levels after SARS-CoV-2 stimulation	9.000	.714	14	18.000	.885	14		.240	14	20.000	.659	14	27.000	.374	14	20.000	.662	14	5.000	.857	14	9.000	.714	14		.714	14		*	14	11.000	.429	14
	Changes in TGF-β levels after SARS-CoV-2 stimulation	9.000	.800	15	22.000	.633	15		.099	15	26.000	.295	15	29.000	.412	15	35.000	.388	15	.000	.133	15	9.000	.800	15	9.000	.800	15	4.000	.667	15	14.000	.133	15
	* Unable to compute - at least one of the specified groups is empty.
Table S5d. Chi-Square Test Results for different clinical manifestations between CVID and SIgAD patient groups
	CVID		SIgAD		Statistics
Parameter	N	%	N	%	Chi-Square Value	Degrees of Freedom (df)	p-value
Asthma	3	18.75	1	6.66667	1.006	1	.600
Allergic rhinitis	3	18.75	3	20	.008	1	1.000
Atopic dermatitis	3	18.75	5	33.3333	.860	1	.433
Enteropathy	4	25	3	20	.111	1	1.000
Autoantibodies	3	18.75	11	73.3333	9.314	1	.004
Autoimmune disease	5	31.25	6	40	.259	1	.716
Malignancy	1	6.25	1	6.66667	.002	1	1.000
Lymphadenopathy	6	37.5	1	6.66667	4.210	1	0.083
Splenomegaly	5	31.25	1	6.66667	2.998	1	.172
Hepatomegaly	3	18.75	1	6.66667	1.006	1	.600
Recurrent pneumonia	15	93.75	1	6.66667	23.509	1	<.001
Bronchiectasis	8	50	0	0	10.009	1	0.002
[truncated: 6 more columns]

## Sheet: Supplementary Table S6 
Table S6. Spearman correlation analysis
Table S6a. Spearman correlation analysis between the baseline cytokine levels
Table S6b. Spearman correlation analysis between the changes in cytokine levels following SARS-CoV-2 vaccination
Table S6c. Spearman correlation analysis between the baseline cytokine levels and cytokine levels following SARS-CoV-2 vaccination (patient group only) and other clinical parameters
Table S6a. Spearman correlation analysis between the baseline cytokine levels
Group	Cytokine		IFN-γ	IL-10	IL-15	IL-17A	IL-1B	IL-21	IL-4	IL-6	TNF-α	TGF-β
All individuals (patients+controls)	IFN-γ	Correlation Coefficient (Spearman's rho)	1.000	-.239	-.077	-.212	-.055	.163	-.223	-.019	-.084	.061
		p-value	.	.148	.664	.357	.809	.494	.295	.934	.628	.717
		N	38	38	34	21	22	20	24	22	36	38
	IL-10	Correlation Coefficient	-.239	1.000	.561	.415	.140	.421	.546	.153	-.123	.054
		p-value	.148	.	<.001	.061	.534	.064	.006	.496	.474	.747
		N	38	38	34	21	22	20	24	22	36	38
	IL-15	Correlation Coefficient	-.077	.561	1.000	.405	-.241	.374	.327	-.186	-.326	.100
		p-value	.664	<.001	.	.069	.279	.104	.138	.407	.060	.575
		N	34	34	34	21	22	20	22	22	34	34
	IL-17A	Correlation Coefficient	-.212	.415	.405	1.000	-.083	.086	.232	.069	-.129	.080
		p-value	.357	.061	.069	.	.720	.744	.324	.774	.579	.730
		N	21	21	21	21	21	17	20	20	21	21
	IL-1β	Correlation Coefficient	-.055	.140	-.241	-.083	1.000	-.331	-.239	.775	.598	.010
		p-value	.809	.534	.279	.720	.	.179	.296	<.001	.003	.966
		N	22	22	22	21	22	18	21	21	22	22
	IL-21	Correlation Coefficient	.163	.421	.374	.086	-.331	1.000	.479	-.178	-.249	.304
		p-value	.494	.064	.104	.744	.179	.	.044	.495	.289	.192
		N	20	20	20	17	18	20	18	17	20	20
	IL-4	Correlation Coefficient	-.223	.546	.327	.232	-.239	.479	1.000	-.423	-.364	-.206
		p-value	.295	.006	.138	.324	.296	.044	.	.063	.096	.334
		N	24	24	22	20	21	18	24	20	22	24
	IL-6	Correlation Coefficient	-.019	.153	-.186	.069	.775	-.178	-.423	1.000	.509	.391
		p-value	.934	.496	.407	.774	<.001	.495	.063	.	.016	.072
		N	22	22	22	20	21	17	20	22	22	22
	TNF-α	Correlation Coefficient	-.084	-.123	-.326	-.129	.598	-.249	-.364	.509	1.000	.069
		p-value	.628	.474	.060	.579	.003	.289	.096	.016	.	.689
		N	36	36	34	21	22	20	22	22	36	36
	TGF-β	Correlation Coefficient	.061	.054	.100	.080	.010	.304	-.206	.391	.069	1.000
		p-value	.717	.747	.575	.730	.966	.192	.334	.072	.689	.
		N	38	38	34	21	22	20	24	22	36	38
Patient group only	IFN-γ	Correlation Coefficient (Spearman's rho)	1.000	-.244	-.090	-.271	-.105	.311	-.272	-.114	-.082	.171
		p-value	.	.187	.656	.277	.668	.225	.232	.642	.672	.359
		N	31	31	27	18	19	17	21	19	29	31
	IL-10	Correlation Coefficient	-.244	1.000	.561	.312	.074	.453	.397	.239	-.280	.256
		p-value	.187	.	.002	.208	.764	.068	.075	.325	.142	.164
		N	31	31	27	18	19	17	21	19	29	31
	IL-15	Correlation Coefficient	-.090	.561	1.000	.382	-.206	.420	.399	-.130	-.357	.336
		p-value	.656	.002	.	.118	.399	.093	.091	.595	.068	.087
		N	27	27	27	18	19	17	19	19	27	27
	IL-17A	Correlation Coefficient	-.271	.312	.382	1.000	-.142	.053	.099	.173	-.247	.163
		p-value	.277	.208	.118	.	.574	.852	.705	.506	.322	.518
		N	18	18	18	18	18	15	17	17	18	18
	IL-1β	Correlation Coefficient	-.105	.074	-.206	-.142	1.000	-.346	-.405	.759	.521	-.038
		p-value	.668	.764	.399	.574	.	.190	.096	<.001	.022	.878
		N	19	19	19	18	19	16	18	18	19	19
	IL-21	Correlation Coefficient	.311	.453	.420	.053	-.346	1.000	.548	-.130	-.233	.379
		p-value	.225	.068	.093	.852	.190	.	.028	.644	.368	.133
		N	17	17	17	15	16	17	16	15	17	17
	IL-4	Correlation Coefficient	-.272	.397	.399	.099	-.405	.548	1.000	-.498	-.600	-.183
		p-value	.232	.075	.091	.705	.096	.028	.	.042	.007	.428
		N	21	21	19	17	18	16	21	17	19	21
	IL-6	Correlation Coefficient	-.114	.239	-.130	.173	.759	-.130	-.498	1.000	.419	.402
		p-value	.642	.325	.595	.506	<.001	.644	.042	.	.074	.088
		N	19	19	19	17	18	15	17	19	19	19
	TNF-α	Correlation Coefficient	-.082	-.280	-.357	-.247	.521	-.233	-.600	.419	1.000	-.133
		p-value	.672	.142	.068	.322	.022	.368	.007	.074	.	.491
		N	29	29	27	18	19	17	19	19	29	29
	TGF-β	Correlation Coefficient	.171	.256	.336	.163	-.038	.379	-.183	.402	-.133	1.000
		p-value	.359	.164	.087	.518	.878	.133	.428	.088	.491	.
		N	31	31	27	18	19	17	21	19	29	31
Table S6b. Spearman correlation analysis between the changes in cytokine levels following SARS-CoV-2 vaccination
Group	Cytokine	Spearman's statistics	Changes in IFN-γ after SARS-CoV-2 antigen stimulation	Changes in IL-10 levels after SARS-CoV-2 stimulation	Changes in IL-15 levels after SARS-CoV-2 stimulation	Changes in IL-17A levels after SARS-CoV-2 stimulation	Changes in IL-1β levels after SARS-CoV-2 stimulation	Changes in IL-21 levels after SARS-CoV-2 stimulation	Changes in IL-4 levels after SARS-CoV-2 stimulation	Changes in IL-6 levels after SARS-CoV-2 stimulation	Changes in TNF-α levels after SARS-CoV-2 stimulation	Changes in TGF-β levels after SARS-CoV-2 stimulation
All individuals (patients+controls)	Changes in IFN-γ after SARS-CoV-2 antigen stimulation	Correlation Coefficient (Spearman's rho)	1.000	-.151	-.126	-.002	.365	-.157	-.048	-.186	.125	.149
		p-value	.	.364	.479	.995	.113	.609	.840	.474	.467	.373
		N	38	38	34	21	20	13	20	17	36	38
	Changes in IL-10 levels after SARS-CoV-2 stimulation	Correlation Coefficient	-.151	1.000	.241	-.066	-.259	-.124	.340	.025	-.053	.111
		p-value	.364	.	.170	.777	.271	.687	.142	.926	.758	.507
		N	38	38	34	21	20	13	20	17	36	38
	Changes in IL-15 levels after SARS-CoV-2 stimulation	Correlation Coefficient	-.126	.241	1.000	.421	-.005	.322	.346	-.250	.075	-.118
		p-value	.479	.170	.	.065	.985	.284	.159	.333	.673	.505
		N	34	34	34	20	20	13	18	17	34	34
	Changes in IL-17A levels after SARS-CoV-2 stimulation	Correlation Coefficient	-.002	-.066	.421	1.000	.000	.863	-.122	.239	.216	-.038
		p-value	.995	.777	.065	.	1.000	<.001	.629	.356	.360	.870
		N	21	21	20	21	20	12	18	17	20	21
	Changes in IL-1β levels after SARS-CoV-2 stimulation	Correlation Coefficient	.365	-.259	-.005	.000	1.000	.214	.219	-.336	.113	.487
		p-value	.113	.271	.985	1.000	.	.505	.399	.188	.636	.029
		N	20	20	20	20	20	12	17	17	20	20
	Changes in IL-21 levels after SARS-CoV-2 stimulation	Correlation Coefficient	-.157	-.124	.322	.863	.214	1.000	-.255	.292	.212	.195
		p-value	.609	.687	.284	<.001	.505	.	.476	.413	.487	.523
		N	13	13	13	12	12	13	10	10	13	13
	Changes in IL-4 levels after SARS-CoV-2 stimulation	Correlation Coefficient	-.048	.340	.346	-.122	.219	-.255	1.000	.072	.090	-.011
		p-value	.840	.142	.159	.629	.399	.476	.	.800	.723	.965
		N	20	20	18	18	17	10	20	15	18	20
	Changes in IL-6 levels after SARS-CoV-2 stimulation	Correlation Coefficient	-.186	.025	-.250	.239	-.336	.292	.072	1.000	.301	.132
		p-value	.474	.926	.333	.356	.188	.413	.800	.	.240	.613
		N	17	17	17	17	17	10	15	17	17	17
	Changes in TNF-α levels after SARS-CoV-2 stimulation	Correlation Coefficient	.125	-.053	.075	.216	.113	.212	.090	.301	1.000	.354
		p-value	.467	.758	.673	.360	.636	.487	.723	.240	.	.034
		N	36	36	34	20	20	13	18	17	36	36
	Changes in TGF-β levels after SARS-CoV-2 stimulation	Correlation Coefficient	.149	.111	-.118	-.038	.487	.195	-.011	.132	.354	1.000
		p-value	.373	.507	.505	.870	.029	.523	.965	.613	.034	.
		N	38	38	34	21	20	13	20	17	36	38
Patient group only	Changes in IFN-γ after SARS-CoV-2 antigen stimulation	Correlation Coefficient (Spearman's rho)	1.000	-.148	-.142	.045	.365	-.169	-.036	-.225	.125	.097
		p-value	.	.427	.481	.858	.149	.620	.887	.420	.518	.603
		N	31	31	27	18	17	11	18	15	29	31
	Changes in IL-10 levels after SARS-CoV-2 stimulation	Correlation Coefficient	-.148	1.000	.077	-.152	-.186	-.105	.337	-.018	.087	.096
		p-value	.427	.	.703	.546	.474	.759	.171	.950	.653	.609
		N	31	31	27	18	17	11	18	15	29	31
	Changes in IL-15 levels after SARS-CoV-2 stimulation	Correlation Coefficient	-.142	.077	1.000	.315	.164	.346	.353	-.104	.207	-.043
		p-value	.481	.703	.	.218	.529	.297	.180	.713	.300	.830
		N	27	27	27	17	17	11	16	15	27	27
	Changes in IL-17A levels after SARS-CoV-2 stimulation	Correlation Coefficient	.045	-.152	.315	1.000	.094	.877	-.143	.300	.300	.080
		p-value	.858	.546	.218	.	.719	<.001	.597	.278	.243	.753
		N	18	18	17	18	17	11	16	15	17	18
	Changes in IL-1β levels after SARS-CoV-2 stimulation	Correlation Coefficient	.365	-.186	.164	.094	1.000	.232	.200	-.386	.061	.444
		p-value	.149	.474	.529	.719	.	.492	.475	.156	.815	.074
		N	17	17	17	17	17	11	15	15	17	17
	Changes in IL-21 levels after SARS-CoV-2 stimulation	Correlation Coefficient	-.169	-.105	.346	.877	.232	1.000	-.300	.293	.251	.296
		p-value	.620	.759	.297	<.001	.492	.	.433	.444	.457	.377
		N	11	11	11	11	11	11	9	9	11	11
	Changes in IL-4 levels after SARS-CoV-2 stimulation	Correlation Coefficient	-.036	.337	.353	-.143	.200	-.300	1.000	.104	.085	-.032
		p-value	.887	.171	.180	.597	.475	.433	.	.734	.753	.900
		N	18	18	16	16	15	9	18	13	16	18
	Changes in IL-6 levels after SARS-CoV-2 stimulation	Correlation Coefficient	-.225	-.018	-.104	.300	-.386	.293	.104	1.000	.311	.096
		p-value	.420	.950	.713	.278	.156	.444	.734	.	.260	.732
		N	15	15	15	15	15	9	13	15	15	15
	Changes in TNF-α levels after SARS-CoV-2 stimulation	Correlation Coefficient	.125	.087	.207	.300	.061	.251	.085	.311	1.000	.360
		p-value	.518	.653	.300	.243	.815	.457	.753	.260	.	.055
		N	29	29	27	17	17	11	16	15	29	29
	Changes in TGF-β levels after SARS-CoV-2 stimulation	Correlation Coefficient	.097	.096	-.043	.080	.444	.296	-.032	.096	.360	1.000
		p-value	.603	.609	.830	.753	.074	.377	.900	.732	.055	.
		N	31	31	27	18	17	11	18	15	29	31
Table S6c. Spearman correlation analysis between the baseline cytokine levels and cytokine levels following SARS-CoV-2 vaccination (patient group only) and other clinical parameters
Cytokine	Spearman's statistics	Age	CVID severity score (Ameratunga)	Days after vaccination	Days after positive SARS-CoV-2 PCR test	SARS-COV-2 IgG, ratio	IgG, g/L	IgM, g/L	IgA, g/L	B cells, %	B cells, µL	T cells (CD3+), %	T cells (CD3+), µL	T helper cells (CD4+),%	T helper cells (CD4+), µL	T cytotoxic cells (CD8+),%	T cytotoxic cells (CD8+), µL	Natural killer cells (CD3-CD56+),%	Natural killer cells (CD3-CD56+, µL	Natural killer T cells (CD3+CD56+), %	Natural killer T cells (CD3+CD56+), µL	Activated T cells (CD3+HLA-DR+), %	Activated T cells (CD3+HLA-DR+), µL	Naive B cells (CD19+CD27−IgM+IgD+), %	Naive B cells (CD19+CD27−IgM+IgD+), µL	Marginal zone-like B cells (CD19+CD27+IgM++IgD+), %	Marginal zone-like B cells (CD19+CD27+IgM++IgD+), µL	Switched memory B cells (CD19+CD27+IgM−IgD−),%	Switched memory B cells (CD19+CD27+IgM−IgD−), µL	IgM only memory B cells (CD19+CD27+IgM++IgD−), %	IgM only memory B cells (CD19+CD27+IgM++IgD−), µL	Plasmablasts (CD19+CD21+CD38+++IgM−), %	Plasmablasts ((CD19+CD21+CD38+++IgM−), µL	Transitional B cells (CD19+IgD+CD27-IgM++CD38++), %	Transitional B cells (CD19+IgD+CD27-IgM++CD38++), µL	CD21low B cells (CD19+ IgM+,CD21-CD38-), %	CD21low B cells (CD19+ IgM+,CD21-CD38-), µL	Atypical memory B cells (CD19+CD21-CD27-IgD-), %	Atypical memory B cells (CD19+CD21-CD27-IgD-), µL	Naive CD4 (% of CD4+ T cells)	Naive CD4 (abs.c., µL)	Central memory CD4 (% of all C4+ T cells)	Central memory CD4 (abs.c., µL)	Efector memory CD4 (% of CD4+ T cells)	Efector memory CD4 (abs.c., µL)	Terminaly differentiated CD4 (% of CD4+ T cells)	Terminaly differentiated CD4 (abs.c., µL)	Recent timic emigrants (% of CD4+ Naive)	Recent timic emigrants (abs.c., µL)
Changes in IFN-γ after SARS-CoV-2 antigen stimulation	Correlation Coefficient (Spearman's rho)	.102	-.489	.187	-.144	.072	-.046	-.222	.064	-.009	-.079	.020	-.096	.090	.013	-.205	-.144	.145	.107	-.085	-.125	.112	.019	.177	-.221	-.357	-.326	-.111	-.175	-.337	-.385	.119	.083	-.100	-.177	-.332	-.440	-.163	-.115	-.035	-.046	.195	.099	.011	.046	.088	.054	-.154	-.127
	p-value	.584	.054	.350	.557	.666	.807	.230	.748	.960	.673	.914	.608	.630	.945	.269	.440	.437	.567	.651	.504	.548	.919	.340	.231	.049	.074	.553	.348	.064	.032	.522	.655	.593	.342	.068	.013	.381	.540	.851	.806	.293	.597	.954	.808	.640	.774	.409	.497
	N	31	16	27	19	38	31	31	31	31	31	31	31	31	31	31	31	31	31	31	31	31	31	31	31	31	31	31	31	31	31	31	31	31	31	31	31	31	31	31	31	31	31	31	31	31	31	31	31
Changes in IL-10 levels after SARS-CoV-2 stimulation	Correlation Coefficient	.010	.202	.181	-.046	-.240	.265	.287	.072	.047	.051	-.152	.060	.196	.320	-.222	-.054	.272	.318	.310	.369	-.113	.009	-.321	.031	.369	.308	.291	.191	.474	.425	-.016	-.054	-.157	-.087	.206	.272	-.248	-.213	.057	.227	.022	.247	.023	.196	.008	.062	.078	.181
	p-value	.957	.508	.367	.853	.172	.149	.118	.716	.800	.784	.413	.748	.290	.079	.230	.771	.138	.081	.090	.041	.544	.961	.079	.867	.041	.092	.113	.303	.007	.017	.931	.771	.398	.641	.266	.139	.179	.249	.760	.219	.907	.181	.904	.290	.966	.742	.676	.329
	N	31	13	27	19	34	31	31	31	31	31	31	31	31	31	31	31	31	31	31	31	31	31	31	31	31	31	31	31	31	31	31	31	31	31	31	31	31	31	31	31	31	31	31	31	31	31	31	31
Changes in IL-15 levels after SARS-CoV-2 stimulation	Correlation Coefficient	-.242	.276	.167	.324	.050	.346	.333	-.121	.038	.072	-.162	-.067	.123	.176	-.067	-.066	.178	.157	.013	.001	-.199	-.206	.073	.132	.264	.278	.128	.066	.303	.287	-.121	-.079	-.034	.151	.368	.320	-.052	.112	.302	.268	-.276	-.004	-.060	-.013	.049	.076	.076	.292
	p-value	.225	.440	.448	.222	.831	.077	.090	.566	.850	.721	.418	.741	.542	.381	.739	.744	.375	.433	.947	.995	.320	.302	.716	.512	.184	.160	.524	.744	.125	.147	.549	.696	.868	.451	.059	.104	.797	.579	.126	.177	.164	.983	.765	.949	.806	.707	.707	.139
	N	27	10	23	16	21	27	27	27	27	27	27	27	27	27	27	27	27	27	27	27	27	27	27	27	27	27	27	27	27	27	27	27	27	27	27	27	27	27	27	27	27	27	27	27	27	27	27	27
Changes in IL-17A levels after SARS-CoV-2 stimulation	Correlation Coefficient	-.210	.000	.266	-.690	-.222	.133	.132	.192	.387	.458	-.613	-.134	-.208	-.049	-.381	-.193	.553	.438	-.709	-.575	-.412	-.338	.026	.238	.026	.128	.026	.229	.017	.023	-.063	.204	-.168	.061	-.025	.163	-.243	.267	-.018	-.092	.167	.187	.092	.069	-.002	-.007	-.250	-.055
	p-value	.402	1.000	.338	.027	.347	.599	.602	.475	.112	.056	.007	.596	.406	.846	.119	.443	.017	.069	<.001	.012	.090	.170	.919	.341	.919	.613	.919	.361	.946	.927	.805	.417	.504	.809	.923	.517	.331	.285	.942	.716	.507	.458	.716	.786	.992	.977	.318	.827
	N	18	9	15	10	20	18	18	18	18	18	18	18	18	18	18	18	18	18	18	18	18	18	18	18	18	18	18	18	18	18	18	18	18	18	18	18	18	18	18	18	18	18	18	18	18	18	18	18
Changes in IL-1β levels after SARS-CoV-2 stimulation	Correlation Coefficient	-.536	.100	.376	.550	.157	-.078	-.090	.302	-.529	-.234	.272	.298	-.197	-.162	.400	.338	-.081	.038	.000	.071	.326	.321	-.002	-.297	-.223	-.260	-.027	-.154	.000	-.174	.015	-.022	-.186	-.279	.272	-.049	.535	.306	.370	.245	-.184	-.150	-.284	-.272	-.164	-.157	.017	.245
	p-value	.027	.873	.185	.125	.609	.765	.732	.274	.029	.366	.291	.245	.448	.535	.112	.184	.758	.885	1.000	.786	.202	.209	.993	.248	.390	.314	.918	.554	1.000	.504	.955	.933	.474	.277	.291	.852	.027	.232	.144	.343	.480	.567	.269	.291	.529	.548	.948	.343
	N	17	5	14	9	13	17	17	17	17	17	17	17	17	17	17	17	17	17	17	17	17	17	17	17	17	17	17	17	17	17	17	17	17	17	17	17	17	17	17	17	17	17	17	17	17	17	17	17
Changes in IL-21 levels after SARS-CoV-2 stimulation	Correlation Coefficient	-.285	.809	.033	-.754	.270	.000	.178	.520	.132	.336	-.474	.123	-.273	-.032	-.146	-.123	.292	.105	-.752	-.615	-.542	-.478	.182	.369	-.105	.096	-.364	.009	.068	-.005	-.151	.018	.018	.073	.137	.442	.205	.419	.173	.018	.191	.328	-.041	-.109	-.547	-.565	-.096	.109
	p-value	.395	.009	.932	.084	.249	1.000	.601	.152	.699	.313	.141	.719	.416	.926	.669	.719	.384	.759	.008	.044	.085	.137	.592	.264	.759	.780	.270	.979	.842	.989	.658	.958	.958	.831	.689	.174	.544	.199	.611	.958	.573	.325	.905	.749	.082	.070	.780	.749
	N	11	9	9	6	20	11	11	11	11	11	11	11	11	11	11	11	11	11	11	11	11	11	11	11	11	11	11	11	11	11	11	11	11	11	11	11	11	11	11	11	11	11	11	11	11	11	11	11
Changes in IL-4 levels after SARS-CoV-2 stimulation	Correlation Coefficient	-.107	-.383	-.393	.176	.170	.622	.578	.018	-.239	-.189	.342	.061	.500	.482	-.199	-.329	-.044	-.036	.344	.267	-.342	-.331	-.061	.057	.414	.290	.412	.106	.674	.602	-.113	-.193	-.042	.053	.705	.424	.137	-.086	.354	.482	-.001	.273	-.391	-.348	-.034	.096	-.030	.410
	p-value	.671	.308	.147	.627	.513	.006	.012	.947	.340	.453	.165	.810	.035	.043	.428	.182	.861	.887	.163	.284	.165	.179	.810	.823	.088	.243	.090	.675	.002	.008	.657	.443	.868	.836	.001	.079	.587	.735	.150	.043	.997	.272	.108	.157	.893	.705	.906	.091
	N	18	9	15	10	17	18	18	18	18	18	18	18	18	18	18	18	18	18	18	18	18	18	18	18	18	18	18	18	18	18	18	18	18	18	18	18	18	18	18	18	18	18	18	18	18	18	18	18
Changes in IL-6 levels after SARS-CoV-2 stimulation	Correlation Coefficient	.091	.079	.154	-.643	-.029	.339	.465	.183	.304	.406	-.393	.077	.061	.136	-.289	-.193	.264	.252	-.393	-.325	-.193	-.189	.389	.561	-.118	.150	-.054	.211	-.046	.132	-.298	-.029	.150	.346	-.004	.296	-.411	.011	.296	.175	.104	.068	-.021	.000	-.236	-.143	-.400	.082
	p-value	.747	.780	.633	.086	.866	.216	.081	.531	.271	.134	.147	.785	.830	.630	.296	.491	.341	.365	.147	.237	.491	.499	.152	.030	.676	.594	.850	.451	.869	.639	.280	.919	.594	.206	.990	.283	.128	.970	.283	.533	.713	.810	.940	1.000	.398	.612	.140	.771
	N	15	15	12	8	36	15	15	15	15	15	15	15	15	15	15	15	15	15	15	15	15	15	15	15	15	15	15	15	15	15	15	15	15	15	15	15	15	15	15	15	15	15	15	15	15	15	15	15
Changes in TNF-α levels after SARS-CoV-2 stimulation	Correlation Coefficient	-.117	-.693	.232	.022	.063	-.048	.043	.145	.069	-.016	-.294	-.175	-.161	-.202	.036	-.075	.376	.310	-.282	-.263	.020	-.095	.272	.129	-.171	-.047	-.271	-.252	-.146	-.130	-.048	-.063	-.212	-.107	-.046	-.052	-.266	-.124	.216	.025	-.029	-.312	-.059	-.216	-.020	-.041	-.047	.067
	p-value	.545	.003	.264	.933	.708	.804	.823	.470	.722	.936	.122	.364	.403	.293	.851	.699	.044	.101	.139	.168	.917	.624	.154	.506	.374	.808	.155	.188	.450	.501	.805	.747	.270	.581	.813	.788	.163	.521	.261	.897	.883	.100	.761	.261	.917	.833	.810	.732
	N	29	16	25	17	38	29	29	29	29	29	29	29	29	29	29	29	29	29	29	29	29	29	29	29	29	29	29	29	29	29	29	29	29	29	29	29	29	29	29	29	29	29	29	29	29	29	29	29
Changes in TGF-β levels after SARS-CoV-2 stimulation	Correlation Coefficient	-.430	-.300	.409	.175	.073	-.082	-.020	.270	-.027	-.108	.106	.100	.064	.075	.028	.021	-.084	-.119	-.065	-.066	-.098	-.060	-.304	-.295	.235	.118	.092	.093	.144	.092	.045	.004	-.188	-.279	-.128	-.144	.042	-.009	.298	.246	-.160	-.042	-.201	-.166	.012	.062	.003	.284
	p-value	.016	.259	.034	.473	.665	.660	.914	.165	.885	.563	.572	.591	.732	.687	.881	.911	.651	.524	.729	.725	.602	.750	.096	.107	.203	.528	.621	.618	.439	.621	.812	.983	.312	.128	.493	.440	.821	.962	.103	.182	.388	.824	.278	.372	.948	.740	.986	.121
	N	31	16	27	19	38	31	31	31	31	31	31	31	31	31	31	31	31	31	31	31	31	31	31	31	31	31	31	31	31	31	31	31	31	31	31	31	31	31	31	31	31	31	31	31	31	31	31	31
Baseline IFN-γ	Correlation Coefficient (Spearman's rho)	-.087	.262	-.072	-.234	-.124	.164	.241	-.165	-.165	-.048	.004	.075	.179	.071	-.029	-.020	.228	.188	.272	.300	.047	.011	.019	-.030	.099	.045	.285	.171	.230	.169	.101	.071	.272	.229	.234	.157	-.137	-.171	-.110	-.041	-.043	.032	.257	.292	.328	.336	-.147	-.085
	p-value	.642	.328	.720	.334	.506	.378	.192	.402	.376	.798	.985	.690	.335	.704	.878	.916	.217	.311	.139	.101	.800	.952	.919	.873	.597	.812	.120	.357	.213	.364	.590	.704	.139	.215	.204	.400	.463	.358	.557	.825	.820	.862	.163	.111	.072	.064	.431	.647
	N	31	16	27	19	31	31	31	31	31	31	31	31	31	31	31	31	31	31	31	31	31	31	31	31	31	31	31	31	31	31	31	31	31	31	31	31	31	31	31	31	31	31	31	31	31	31	31	31
Baseline IL-10	Correlation Coefficient	.079	.344	-.196	-.181	.211	-.191	-.072	-.026	.233	.336	-.294	.030	-.251	-.067	-.004	.109	.206	.258	-.454	-.321	-.060	.020	.093	.265	-.148	.002	-.024	.148	-.348	-.280	-.066	.024	-.399	-.223	-.242	-.076	-.075	.327	-.227	-.190	.304	.139	-.033	-.027	-.208	-.191	-.167	-.218
	p-value	.674	.191	.328	.459	.255	.303	.700	.895	.206	.065	.108	.872	.173	.721	.982	.558	.267	.162	.010	.078	.748	.916	.618	.150	.428	.991	.897	.426	.055	.127	.725	.899	.026	.227	.190	.684	.688	.073	.220	.306	.096	.455	.858	.884	.262	.304	.368	.238
	N	31	16	27	19	31	31	31	31	31	31	31	31	31	31	31	31	31	31	31	31	31	31	31	31	31	31	31	31	31	31	31	31	31	31	31	31	31	31	31	31	31	31	31	31	31	31	31	31
Baseline IL-15	Correlation Coefficient	-.277	.090	-.119	-.732	.448	.101	.366	.268	.410	.406	-.256	.039	-.020	.120	-.187	-.097	.080	.035	-.405	-.289	-.265	-.224	-.058	.372	-.018	.212	.204	.376	.024	.128	-.229	.009	-.258	-.039	.031	.253	.112	.366	-.060	.036	.472	.375	-.346	-.321	-.422	-.373	-.344	-.116
	p-value	.162	.769	.587	.001	.019	.615	.061	.195	.034	.036	.198	.847	.922	.550	.350	.629	.691	.864	.036	.144	.181	.261	.772	.056	.928	.289	.307	.053	.905	.526	.250	.964	.194	.845	.877	.203	.580	.061	.768	.857	.013	.054	.077	.103	.028	.055	.079	.566
	N	27	13	23	16	27	27	27	27	27	27	27	27	27	27	27	27	27	27	27	27	27	27	27	27	27	27	27	27	27	27	27	27	27	27	27	27	27	27	27	27	27	27	27	27	27	27	27	27
Baseline IL-17A	Correlation Coefficient	-.585	.034	.201	-.440	.230	-.010	.233	.421	-.163	.070	-.253	.096	-.308	-.200	.176	.094	.237	.216	-.497	-.394	-.155	-.129	.247	.282	-.278	-.222	-.226	-.169	-.097	-.186	-.380	-.299	-.032	.082	-.008	.078	.225	.197	.087	.030	.095	-.032	-.033	-.030	-.009	.039	-.251	.024
	p-value	.011	.921	.472	.203	.358	.969	.352	.104	.519	.783	.311	.705	.214	.427	.484	.710	.343	.388	.036	.106	.538	.611	.322	.257	.263	.376	.367	.504	.703	.459	.120	.227	.899	.746	.976	.759	.369	.432	.733	.906	.707	.899	.896	.906	.972	.878	.316	.923
	N	18	11	15	10	18	18	18	18	18	18	18	18	18	18	18	18	18	18	18	18	18	18	18	18	18	18	18	18	18	18	18	18	18	18	18	18	18	18	18	18	18	18	18	18	18	18	18	18
Baseline IL-1β	Correlation Coefficient	.211	-.416	.094	-.139	.125	-.396	-.479	-.303	.089	.101	-.158	.096	.125	.220	-.184	-.009	.014	.098	-.160	-.098	-.061	.079	.182	.168	.044	.102	-.121	-.072	-.126	-.077	-.215	-.146	-.405	-.237	-.530	-.346	-.576	-.221	-.265	-.072	.363	.307	.096	.281	.065	.061	.481	.139
	p-value	.387	.204	.729	.701	.609	.093	.038	.238	.718	.681	.519	.697	.609	.365	.450	.972	.955	.689	.514	.689	.803	.748	.455	.491	.858	.679	.622	.770	.606	.753	.376	.552	.085	.329	.020	.147	.010	.363	.273	.770	.126	.201	.694	.244	.792	.803	.037	.571
	N	19	11	16	10	19	19	19	19	19	19	19	19	19	19	19	19	19	19	19	19	19	19	19	19	19	19	19	19	19	19	19	19	19	19	19	19	19	19	19	19	19	19	19	19	19	19	19	19
Baseline IL-21	Correlation Coefficient	-.211	.803	.129	.216	-.149	-.140	.140	-.017	.056	.002	.091	-.215	-.298	-.442	.497	.232	-.105	-.162	.105	.039	.346	.233	.013	.044	.054	-.031	-.107	-.074	-.069	-.084	-.258	-.118	.096	.139	.269	.149	.236	.162	-.203	-.313	.044	-.348	.176	-.080	.267	.206	-.268	-.412
	p-value	.416	.009	.646	.608	.568	.592	.592	.952	.830	.994	.729	.407	.246	.076	.042	.371	.689	.534	.689	.882	.174	.368	.961	.867	.836	.906	.681	.778	.794	.748	.317	.652	.715	.596	.296	.568	.362	.535	.434	.221	.867	.171	.499	.759	.301	.428	.298	.101
	N	17	9	15	8	17	17	17	17	17	17	17	17	17	17	17	17	17	17	17	17	17	17	17	17	17	17	17	17	17	17	17	17	17	17	17	17	17	17	17	17	17	17	17	17	17	17	17	17
Baseline IL-4	Correlation Coefficient	-.217	.253	.038	.144	.120	.009	.251	.086	.334	.224	-.127	-.144	-.277	-.225	.177	-.044	-.076	-.147	-.075	-.143	-.154	-.159	-.267	.072	.233	.259	-.042	.150	.146	.266	-.029	.045	-.134	-.106	.248	.380	.015	.057	.016	-.089	.014	-.275	-.090	-.381	-.005	-.063	-.371	-.171
	p-value	.344	.427	.880	.640	.605	.969	.272	.726	.139	.330	.583	.532	.224	.328	.442	.851	.743	.526	.748	.535	.504	.491	.243	.757	.310	.256	.855	.517	.528	.244	.901	.847	.562	.647	.278	.089	.949	.807	.946	.700	.951	.228	.698	.088	.984	.785	.098	.459
	N	21	12	18	13	21	21	21	21	21	21	21	21	21	21	21	21	21	21	21	21	21	21	21	21	21	21	21	21	21	21	21	21	21	21	21	21	21	21	21	21	21	21	21	21	21	21	21	21
Baseline IL-6	Correlation Coefficient	-.086	-.068	.485	.042	-.175	-.219	-.369	-.300	.043	.231	-.228	.067	.133	.314	-.146	.067	.184	.318	-.247	-.128	-.102	.060	.119	.200	.216	.279	-.053	.021	-.007	-.033	-.277	-.086	-.507	-.172	-.400	-.226	-.490	-.058	-.060	.123	.146	.328	-.018	.293	-.089	-.074	.474	.349
	p-value	.726	.841	.057	.907	.475	.367	.120	.243	.861	.342	.348	.786	.589	.190	.552	.786	.450	.185	.307	.601	.679	.808	.627	.412	.375	.247	.831	.932	.977	.892	.252	.726	.027	.482	.090	.351	.033	.814	.808	.616	.552	.170	.943	.223	.716	.764	.040	.143
	N	19	11	16	10	19	19	19	19	19	19	19	19	19	19	19	19	19	19	19	19	19	19	19	19	19	19	19	19	19	19	19	19	19	19	19	19	19	19	19	19	19	19	19	19	19	19	19	19
Baseline TNF-α	Correlation Coefficient	.241	-.099	.128	.422	-.312	-.305	-.427	-.128	-.051	-.162	.134	-.223	-.141	-.220	.160	.071	-.216	-.218	.074	-.012	.373	.340	.114	-.120	-.268	-.246	-.228	-.227	-.090	-.143	.029	.087	.061	.025	-.011	-.095	.082	.091	-.069	-.194	.075	-.106	.097	.030	-.044	-.108	.367	-.031
	p-value	.208	.726	.540	.092	.099	.107	.021	.526	.792	.402	.487	.245	.465	.252	.406	.713	.260	.257	.703	.951	.046	.071	.557	.535	.159	.199	.234	.237	.644	.458	.880	.655	.752	.899	.956	.624	.674	.638	.722	.313	.699	.583	.617	.879	.821	.576	.050	.875
	N	29	15	25	17	29	29	29	29	29	29	29	29	29	29	29	29	29	29	29	29	29	29	29	29	29	29	29	29	29	29	29	29	29	29	29	29	29	29	29	29	29	29	29	29	29	29	29	29
Baseline TGF-β	Correlation Coefficient	.030	.328	.048	-.236	-.149	.256	.243	-.158	.136	.335	-.288	-.055	.020	.117	-.107	-.048	.244	.308	.076	.105	-.093	-.121	.273	.537	.059	.302	-.011	.084	.116	.183	-.095	.082	.092	.360	.224	.390	-.060	.123	-.013	.028	.081	.152	.063	.086	-.229	-.246	-.080	-.084
	p-value	.872	.215	.813	.331	.424	.164	.188	.422	.465	.065	.116	.770	.914	.529	.566	.799	.185	.092	.686	.575	.617	.515	.137	.002	.752	.098	.951	.652	.533	.325	.610	.662	.621	.047	.225	.030	.749	.509	.945	.880	.666	.413	.738	.646	.214	.181	.669	.651
	N	31	16	27	19	31	31	31	31	31	31	31	31	31	31	31	31	31	31	31	31	31	31	31	31	31	31	31	31	31	31	31	31	31	31	31	31	31	31	31	31	31	31	31	31	31	31	31	31
[truncated: 10 more columns]
